# Supplementary material for: Odors Attracting the Long-Legged Predator Medetera signaticornis Loew to Ips typographus L. Infested Norway Spruce Trees
Source: J Chem Ecol. 2023 Jan 31;49(7-8):451–64. doi: 10.1007/s10886-023-01405-6 (PMC10611644; doi:10.1007/s10886-023-01405-6)
Supplement: Supplementary file 1 — Supplementary file1 (XLSX 11 KB) [file 10886_2023_1405_MOESM1_ESM.xlsx]

## Sheet: Sheet1
Sites	Collections	Date	Max daily Temperature (°C)	Percepitation (mm)
S1	C1	2018-05-10	25.3	4.7
S1	C2	2018-05-22	23.1	0
S1	C3	2018-06-03	30.1	0
S1	C4	2018-06-12	21.3	0.2
S1	C5	2018-06-27	28.7	0
S1	C6	2018-07-12	27.8	0
S1	C7	2018-07-25	32.9	0
S2	C1	2018-05-22	23.1	0
S2	C2	2018-06-03	30.1	0
S2	C3	2018-06-12	21.3	0.2
S2	C4	2018-06-27	28.7	0
S2	C5	2018-07-12	27.8	0
S2	C6	2018-07-25	32.9	0
