# Supplementary material for: Odors Attracting the Long-Legged Predator Medetera signaticornis Loew to Ips typographus L. Infested Norway Spruce Trees
Source: J Chem Ecol. 2023 Jan 31;49(7-8):451–64. doi: 10.1007/s10886-023-01405-6 (PMC10611644; doi:10.1007/s10886-023-01405-6)
Supplement: Supplementary file 3 — Supplementary file3 (XLSX 122 KB) [file 10886_2023_1405_MOESM3_ESM.xlsx]

## Sheet: Sheet1
Retention Time	Kovats	Published kovats*	Common name	IUPAC name	Cas number	Chemical group	Biological origin	Uninfested Trees									Infested standing trees													Infested Cut trees
								Site 1				Site 2					Site 1							Site 2						Site 1							Site 2
								C1	C2	C3	C4	C1	C2	C3	C4	C5	C1	C2	C3	C4	C5	C6	C7	C1	C2	C3	C4	C5	C6	C1	C2	C3	C4	C5	C6	C7	C1	C2	C3	C4	C5
9.07738	995.13		tricyclene	1,7,7-trimethyltricyclo[2.2.1.02,6]heptane	508-32-7	monoterpene hydrocarbon	Host	0.111182	0.0466503	0.0940792	0.143241	0.3287	0.573801	0.0333294	0.0922976	0.246817	1.75724	1.59513	0.311815	0.254419	0.277938	0.400533	1.6349	2.16999	0.249675	0.862675	0.849968	0.570166	0.36221	0.939384	29.3281	0.782858	1.71893	1.40673	2.56472	2.2192	1.05629	1.0615	0.406736	0.424174	2.13164
9.45046	1014.31	1020; 1021	α-pinene	2,6,6-trimethylbicyclo[3.1.1]hept-2-ene	80-56-8	monoterpene hydrocarbon	Host	15.1884	6.3839	13.9369	17.7543	27.5359	59.0307	4.96508	11.9849	27.8829	122.987	115.298	30.2316	13.3521	5.38348	5.34905	37.3675	182.818	36.3516	47.2274	26.4736	9.26686	17.9279	105.329	70.1302	89.0744	103.668	45.7688	85.5339	81.0398	98.0601	98.6384	27.3679	22.5918	44.6724
9.52283	1017.96	1025	α-thujene	2-methyl-5-propan-2-ylbicyclo[3.1.0]hex-2-ene	2867-05-02	monoterpene hydrocarbon	Host /Fungi	0.09262	0.0444311	0.148822	0.150169	0.150988	0.970859	0.0301072	0.0584569	0.332869	0.137465	0.315994	0.413285	0.161509	0.0633705	0.0787185	0.551804	0.166967	0.523732	1.04341	0.541346	0.13751	0.235796	0.717911	0.578194	1.4655	0.715869	1.05003	0.689116	0	0	0.410116	0.532489	0.331814	0
9.7375	1028.8	1031;1037	2-methylbut-3-en-2-ol	2-methylbut-3-en-2-ol	115-18-4	alcohol	Beetle/Fungi										0.307949	0.0688415						0.198961						0.2515
9.79688	1031.8	1037;1042	toluene	toluene	108-88-3	aromatic hydrocarbon	Fungi	0.332322	0.285145	0.65194	0.346312	0.0686066	0.360831	0.616266	0.248232	0.304002	0.717948	0.775896	0.448771	1.02671	0.606716	0.64076	0.60826	0.656446	0.405228	1.00235	0.781318	0.684342	0.503	0.405238	0.518005	0.489482	0.714618	0.768768	1.65231	0.725191	0.553084	0.512306	0.607908	0.481517	0.727147
10.1955	1051.92	1056;1062	α-fenchene	7,7-dimethyl-2-methylidenebicyclo[2.2.1]heptane	471-84-1	monoterpene hydrocarbon	Host			0.0264997	0.0186459	0.335324	0.0835506	0.0158687	0.0456849	0.0999171	0.145144	0.249548	0.405768	0.678301	1.0284	1.4598	4.96548	0.33092	0.48943	4.02391	5.02044	3.49415	1.89429	0.317306	0.312068	0.629126	1.55718	4.63747	6.35846	8.6028	0.0942868	0.0940494	1.20347	1.46562	8.41587
10.3757	1061.02	1056;1063	camphene	2,2-dimethyl-3-methylidenebicyclo[2.2.1]heptane	79-92-5	monoterpene hydrocarbon	Hos	0.593914	0.244075	0.487148	0.710514	1.9915	3.12374	0.178243	0.461998	1.48819	6.93904	5.84752	1.5348	1.39635	1.46507	2.08451	7.4948	4.16504	0.992336	4.48819	5.37882	3.7145	2.36349	6.32385	3.19831	5.06493	7.10486	11.9636	14.3455	14.3973	3.76491	3.79557	2.23504	2.0747	9.28121
10.6922	1076.99	1085;1097	hexenal	hexenal	66-25-1	aldehyde		0.0421365	0.0251256	0.0556942	0.0446271	0.123746	0.0750191	0.0378932	0.0166168	0.0808949	0	0.0412876	0.0294639	0.03637	0.0427783	0.0481209	0.0511967	0.0445141	0.0285684	0.0297513	0.0517525	0.0413616	0.00809401	0.109267	0.125622	0.0585303	0.0630235	0.141354	0.442	0.166092	0.695846	0.705889	0.05779	0.0334923	0
11.2973	1107.65	1107; 1120	β-pinene	6,6-dimethyl-2-methylidenebicyclo[3.1.1]heptane	127-98-3	monoterpene hydrocarbon	Host	20.1021	10.198	19.6508	25.3374	17.092	38.3533	4.34788	6.70952	13.615	137.029	131.892	29.2583	10.7153	1.73974	3.83692	25.0036	191.946	39.2937	37.5713	15.8267	6.55885	14.107	171.507	114.038	115.283	104.933	40.7163	86.5855	88.8957	10.7527	10.81	2.38173	2.29076	5.03373
11.4593	1115.96		3-methyl 2-butanol	3-methylbutan-2-ol	598-75-4	alcohol		0.0391051	0.0382668	0.0892023	0.0572562	0	0.0882214	0.0640588	0.0400064	0.0389894	0.0966255	0.0868936	0.0538951	0.0422913	1.75166	0.0297627	0.0642054	0.0437432	0.031295	0.0495066	0	0.0295036	0.0180294	0	0.00725647	0.0334094	0.0290108	0.0260994	0.053591	0	0.0457665	0	0.0433469	0.0327542	0
11.545	1120.35	1133	β-thujene	4-methyl-1-propan-2-ylbicyclo[3.1.0]hex-2-ene	28634-89-1	monoterpene hydrocarbon	Host	0.787644	0.391198	0.924126	1.37748	0.425804	2.59786	0.104542	0.424937	1.43007	15.8152	8.20904	0.405998	0.160948	0.0527189	0.100465	0.592469	8.64668	0.529274	0.476408	0.321045	0.0901547	0	3.56648	0.0934946	2.76961	1.44651	0	0	0	1.95442	0	0.0982484	0.056434	0
11.6292	1124.66	1126	verbenene	6,6-dimethyl-4-methylidenebicyclo[3.1.1]hept-2-ene	4080-46-0	monoterpene hydrocarbon											0.0617701	0.0636715	0.0487169	0.0570839	0.0639595	0	0	0.131201	0.0552006	0.154844	0.186629	0	0.124529	0.037812	0.0407369	0.214333	0.470716	0.123178	0	0	0.10994	0	0.0925238	0	0
11.6363	1125.03		2,4-thujadiene	4-methylidene-1-propan-2-ylbicyclo[3.1.0]hex-2-ene	36262-09-6	monoterpene hydrocarbon															0.0287142	0.042181	0.30192					0.073305	0.0591117	0.0994431	0.0630987	0	0	0.0780194	0.772403	0.846719		0.104169	0	0.104399	1.03941
11.7689	1131.83		unknown														0.0571232	0.0392027	0.00469504	0	0	0	0.0401813	0.0587054	0	0.0138718	0.00854466	0.00466932	0	0.048617	0.085242	0.0528508	0.0471767	0.0136145	0.0691727	0.0632602	0	0.0239348	0.00854151	0.00724866	0
12.1484	1151.28	1146; 1161; 1167	3-carene	3,7,7-trimethylbicyclo[4.1.0]hept-3-ene	13466-78-9	monoterpene hydrocarbon	Host	1.23374	1.78258	3.2625	4.68673	14.6527	16.6828	1.0483	4.82073	12.7213	33.761	37.7917	9.20089	3.62577	1.68277	1.79819	15.3255	24.6157	4.21552	8.69591	6.02973	2.67266	6.85858	32.7524	15.531	25.1092	16.0275	13.3425	13.1494	21.1044	3.70704	3.72456	0.832292	0.737739	1.3511
12.3754	1162.91	1165;1167	β-myrcene	7-methyl-3-methylideneocta-1,6-diene	123-35-3	monoterpene hydrocarbon	Host	1.36843	0.578847	1.67218	2.11798	3.8737	5.04762	0.657051	1.02384	2.16809	31.5828	12.0891	0.833571	0.27493	0.161402	0.22916	2.30567	20.3926	2.27323	2.68159	2.27093	0.627795	1.92264	49.5334	12.6558	18.9547	6.65402	3.53338	7.03804	15.6801	3.78829	3.80636	0.849942	0.945518	1.8253
12.4769	1168.11	1172; 1177	α-phellandrene	2-methyl-5-propan-2-ylcyclohexa-1,3-diene	99-83-2	monoterpene hydrocarbon	Host	0	0	0	0	0.508737	0.1417	0	0.0522445	0	1.50247	0.210176	0.00958455	0.0182613	0.00651739	0.01055	0.157733	0.797455	0.0421814	0.11234	0.111504	0.0607626	0.249305	2.47361	0.356568	0.430006	0.425839	0.377853	0.464623	1.16686	0.107853	0.110676	0.0205318	0.0205798	0.0658615
12.5621	1172.48		unknown														0.308427	0.118445	0.0125877	0.00804417	0	0.00417568	0.081726	0.203752	0.0324491	0.0470573	0.0632421	0.0222795	0.0216037	0.372495	0.152201	0.225284	0.166437	0.117411	0.193894	0.402265	0	0.0188277	0.0108865	0.0116195	0.0471578
12.6313	1176.03	1181	cumene	cumene	98-82-8	aromatic hydrocarbon											0	0	0.0544053	0.0312322	0.0214117	0.019773	0.0670134	0	0.0103356	0.0313661	0.0747565	0.0450485	0.0310186	0	0.0592126	0.0710291	0.20259	0.390602	0.249347	0.271325	0	0	0	0.0228824	0.0641367
12.7044	1179.78		m-cymene	1-methyl-3-propan-2-ylbenzene	535-77-3	monoterpene hydrocarbon											0.108175	0.978604	0.992204	0.473641	0	0	0.905588	0.13046	0.113253	0.437185	0.365771	0.120161	0	0.201787	0.00706574	0.326857	1.992	0.156973	0.0518297	0.173196	0	0	0.0414346	0	0
12.7161	1180.37	1269	1,3,5-cycloheptatriene 3,7,7-trimethyl	3,7,7-trimethylcyclohepta-1,3,5-triene	3479-89-8	hydrocarbon											0	0	0	0	0.188119	0.157858	0	0	0	0.068913	0.0327842	0.0593353	0.160335	0.0485824	0.442504	0.325117	0.544326	0.418465	0.682246	0.762884	0	0	0	0.0396393	0.103667
12.7814	1183.72	1186; 1193	α-terpinene	1-methyl-4-propan-2-ylcyclohexa-1,3-diene	99-86-5	monoterpene hydrocarbon	Host	0	0	0	0	0.352993	0.0768504	0	0	0	0.883488	0.0642937	0	0.0182646	0	0	0	0.359231	0	0.00942691	0.0116144	0.0297167	0.128608	2.31331	0.205747	0.410264	0.303372	0.178325	0.382292	1.1872	0.1192	0.115041	0.0459305	0.0243301	0.0949564
12.8479	1187.13	1186; 1188	heptan-1-al	heptan-1-al	111-71-7	aldehyde		0.0341502	0.01339	0.0311876	0.0190889	0.04851	0.0367606	0.0271033	0.0187133	0.0277859	0.0358786	0.0350503	0.0210601	0	0.024803	0.0203108	0.0328454	0.0327558	0.0112796	0.0512392	0.0259574	0.0175118	0.0148691	0.080232	0.100558	0.0394975	0.00871169	0.0955552	0.113712	0.11781	0.125062	0.12449	0.0267666	0.0157162	0.0965727
13.161	1203.33	1198;1200; 1204	limonene	1-methyl-4-prop-1-en-2-ylcyclohexene	138-86-3	monoterpene hydrocarbon	Host	0.920605	0.549039	1.66477	2.93985	15.9365	20.8175	1.3528	5.27986	13.3596	35.1006	10.0374	2.40206	1.43694	1.14874	1.37371	12.8929	20.7009	2.72364	5.54995	5.20406	1.87264	4.88875	65.4651	22.4708	48.8061	22.7593	12.4404	21.4091	41.1504	16.7403	16.8091	8.44146	8.52161	14.5876
13.3746	1214.81	1205;1212	β-phellandrene	3-methylidene-6-propan-2-ylcyclohexene	555-10-2	monoterpene hydrocarbon	Host	4.41691	1.92347	4.04199	5.57776	7.55414	13.4479	2.04722	2.40366	3.22566	60.4884	30.8538	3.75543	1.42093	0.685095	0.838049	6.11599	52.1167	8.73768	10.7899	9.73719	3.21382	5.64859	92.4421	27.8537	41.4959	20.6	12.2037	18.1369	30.0071	2.35177	0.269573	0.853285	2.35158	5.22977
13.4186	1217.17		2-hydroxy-1,8-cineole		60761-00-4	acid	Host	0.0749955	0.0650008	0.0958935	0.251598	0.0580079	0.404496	0.0457273	0.0495249	0.0969214	1.26059	0.966777	0.124068	0.0793498	0.0405512	0.0628105	0.384286	2.27675	0.417107	0.580692	0.239841	0.185541	0.23766	2.48622	2.04821	2.1759	1.20785	0.345831	0.663277	0.466716	0.299449	0	0.143871	0.0640492	0.108919
13.7374	1234.3	1224;1228	2-pentyl furan	2-pentylfuran	3777-69-3	ketone	Fungi																							0.0223532	0.00358987	0	0.0228504	0	0.0348363	0.0987986	0.0246222	0.0275034	0	0	0
13.7705	1236.08	1252; 1255	ocimene	(3E)-3,7-dimethylocta-1,3,6-triene	13877-91-3	monoterpene hydrocarbon	Host	0.0276461	0	0	0.0281375	0.0319688	0.0333756	0	0.0176963	0.0450282	0.37501	0.0409503	0	0	0	0.0142463	0.0942882	0.125182	0	0.0155446	0.0139646	0.00456817	0.0235061	0.776259	0.136983	0.271161	0.112405	0.0751982	0.116246	0.521061	0.0435199	0.0378238	0	0.0130037	0.0226029
14.0667	1252	1228;1239;1244	Y-terpinene	1-methyl-4-propan-2-ylcyclohexa-1,4-diene	99-85-4	monoterpene hydrocarbon	Host	0.0477566	0.0492847	0.103586	0.144276	0.790676	0.610256	0.062352	0.159212	0.38453	0.460796	0.346503	0.0559451	0.0622995	0.0435246	0.0494884	0.526038	0.807521	0.116509	0.245905	0.282013	0.0914419	0.376798	6.62146	0.6123	0.450275	0.547116	0.365335	0.921217	2.34348	0.350693	0.358174	0.0886566	0.0662563	0.197516
14.1688	1257.49		menthatriene	1-methyl-4-prop-1-en-2-ylcyclohexa-1,3-diene	18368-95-1	monoterpene hydrocarbon											0	0	0	0	0	0	0.037926	0	0	0.0106152	0.0181197	0.0170756	0.00557876	0.0560022	0.101434	0.0390664	0.0591256	0.0527685	0.00933904	0.0417043	0	0.562448	0	0.0286784	0
14.5483	1277.88	1254; 1268; 1271	p-cymene	1-methyl-4-propan-2-ylbenzene	99-87-6	monoterpene hydrocarbon	Host	0.0459026	0	0.184363	0.0110097	0.0649356	0.0599609	0.0599256	0.0475034	0.0551145	2.54705	2.65764	0.788643	0.360519	0.193877	0.394398	3.35488	2.0586	0.71744	1.83783	2.14057	0.846978	1.10749	9.50374	2.12176	10.911	4.33241	3.8975	6.23823	10.5375	0.0424461	0	1.70529	1.46363	2.69719
14.7082	1286.47		isoterpinolene		586-63-0	monoterpene hydrocarbon											0.229612	0.0992167	0	0	0	0	0.0483537	0.114114	0	0	0.238154	0	0	0.454676	0.027091	0	0.936371	0.0190094	0.0508859	0.0762545	0	0	0	0	0
14.7957	1291.17	1282; 1290	terpinolene	1-methyl-4-propan-2-ylidenecyclohexene	586-62-9	monoterpene hydrocarbon	Host	0.13688	0.0431919	0.147909	0.042712	0.60199	0.38388	0.0980133	0.136999	0.305499	9.8301	2.13941	0.110626	0.169238	0.0626512	0.0594307	1.17557	3.87037	0.386476	1.18692	1.27937	0.443898	1.19559	15.5419	1.488	1.20994	1.74968	1.40141	2.99316	6.42816	1.21296	1.22018	0.43246	0.296749	1.44129
14.845	1293.82	1291	octanal		124-13-0	aldehyde		0.0663325	0.130069	0.395872	0.0532036	3.1299	2.83541	0.188929	0.260126	1.64631	0.0892659	0	0	0	0.0588711	0.0756707	0.0611948	0.0270141	0	0.0216627	0.0331873	0.0558737	0.0144313	0.0832694	0.144421	0.133493	0.0277264	0.1527	0.172508	0.133668	0.0779418	0.0787764	0.0529081	0.0362502	0.110561
14.944	1299.14		(E)-7-methyl-1,6-dioxaspiro(4,5)decane	(5S,7S)-7-methyl-1,6-dioxaspiro[4.5]decane	75354-36-8	ketone																								0.721068	0	0	0	0	0	0	0.0826604	0.0855021	0	0	0
15.1735	1312.08	1296;1302	1,3-diethyl benzene	1,3-diethylbenzene	141-93-5	aromatic hydrocarbon											0.0841676	0.248927	0.0885221	0.015608	0	0.0134788	0	0.132007	0.0224874	0	0	0	0	0.0438962	0.124702	0	0	0	0	0	0	0.327262	0	0	0
15.3363	1321.3		1,4-diethyl benzene	1,4-diethyl benzene	105-05-5	aromatic hydrocarbon											0.0124379	0.19336	0	0.00592448	0	0	0	0	0.011204	0	0	0	0.0165451	0.0567208	0.09425	0.108709	0	0	0.0484922	0	0.32294	0.337362	0.0180382	0.0121518	0.0670568
15.572	1334.63	1291;1320	hept-2-enal	hept-2-enal	18829-55-5	aldehyde											0.02281	0	0	0	0	0	0	0	0	0	0	0	0	0.0404877	0.0148357	0	0	0	0.0273167	0.128153	0.0305574	0.0925375	0	0	0
15.7398	1344.13	1339;1342	sulcatone	6-methylhept-5-en-2-one	110-93-0	ketone		0	0.0405292	0.0942899	0.029821	0.0479573	0.0746725	0.0686249	0.282867	0.0654116	0.107008	0.0756421	0.0387003	0.0495435	0.0844195	0.062348	0.0871824	0.0924812	0.0516597	0.0757215	0.085719	0.0884479	0.0941432	0.28717	0.0983345	0.110841	0.0379487	0.0692895	0.159237	0.173036	0.0852357	0.0640963	0.0435898	0.0356457	0.111464
15.9575	1356.45	1356;1359	hexan-1-ol	hexan-1-ol	111-27-3	alcohol											0.0687296	0.0439419	0	0	0	0	0	0	0	0	0	0	0	0.684166	0.087993	0.0235072	0.014597	0.0654116	0.147922	0.196113	0.520817	0.53788	0.0187885	0.013531	0.0449057
16.1139	1365.3		2-octanol acetate	octan-2-yl acetate	2051-50-5	acid		0	0	0	0.0411265	0	0	0	0	0.0223294	0.0478929	0.0389933	0	0	0.0422148	0.0396292	0.020894	0	0	0	0	0.0401066	0.0417002	0	0	0	0	0.0301873	0.0428514	0.0171399	0	0	0	0.0472539	0.044847
16.1626	1368.06		unknown														0.203836	0.0525472	0	0	0	0	0	0.0557887	0	0	0	0	0	3.49631	0.0770847	0	0	0.385584	0	0.0240484	1.04262	1.05201	0	0	0
16.205	1370.46		chalcogran	2-ethyl-1,6-dioxaspiro[4.4]nonane	38401-84-2	acid																								4.66673	0.111044	0	0	0	0	0	1.37141	1.35503	0	0	0
16.6213	1394.02		α-pinene oxide	2,7,7-trimethyl-3-oxatricyclo[4.1.1.02,4]octane	1686-14-2	oxigenated monoterpene	Fungi	0.188118	0.0255536	0	0.0662867	0	0	0.068267	0.0880674	0.0788811	0.208778	0	0.11863	0	0	0	0.0717424	0.107794	0.0591403	0	0.023917	0	0.0263214	0.249806	0.188017	0.190054	0.119373	0.164214	0.306086	0	0	0	0	0	0
16.7453	1401.1	1396;1400	nonanal	nonan-1-al	124-19-6	aldehyde		0.286091	0.185987	0.409631	0.150487	0.263235	0.287325	0.0735802	0.1505	0.110052	0.35908	0.200954	0.10643	0.150623	0.126338	0.137636	0.0757879	0.232611	0.135016	0.0978218	0.20315	0.174105	0.115853	1.89781	0.610644	0.832963	0.234217	0.487495	0.53973	0.977599	0.575067	0.570804	0.165845	0.118526	0.415089
17.0173	1417.37		fenchone	1,3,3-trimethylbicyclo[2.2.1]heptan-2-one	1195-79-5	oxigenated monoterpene	Fungi	0	0	0	0	0.118413	0.0959073	0	0.0207092	0.0392863	0.109742	0	0.111882	0.112758	0.214287	0.277122	0.967116	0.0715516	0.0570976	0.0246928	0.478484	0.340388	0.343758	0.771204	0.190733	0.568241	0.522309	1.79001	2.87098	3.7975	0.063494	0.0755532	0.0694273	0.219617	1.58586
17.0919	1421.84		benzene, 1-methoxy, 2-methyl	1-methoxy-2-methylbenzene	578-58-5	oxigenated aromatic hydrocarbon											0.419386	0.194651	0.0468481	0.0298127	0.0238014	0.0284094	0.140637	0.244321	0.0621712	0.224612	0.104418	0.0543154	0.0442131	0.412648	0.226985	0.133903	0.0867059	0.0602053	0.082835	0.108863	0.0470388	0.0437697	0	0	0
17.449	1443.21		p-mentha-1,5,8-triene	2-methyl-5-prop-1-en-2-ylcyclohexa-1,3-diene	21195-59-5	monoterpene hydrocarbon											0	0	0	0	0	0	0	0	0	0	0.0358423	0	0	0.229629	0	0	0	0	0	0	0	0	0	0	0
17.5564	1449.64	1437;1446	benzene, 1-methyl-4-(1-methylethenyl)	1-methyl-4-prop-1-en-2-ylbenzene	1195-32-0	aromatic hydrocarbon	Fungi										0.236508	0.271491	0.16955	0.0452026	0.0244584	0	0.835139	0.164301	0.12415	0.288508	0.652491	0.0845203	0.297227	1.49727	0.340682	1.70931	0.643473	1.17244	2.04158	3.4303	0	0.162062	0.262435	0.543698	1.22769
17.7148	1459.11	1461;1462	1-heptanol	heptan-1-ol	111-70-6	alcohol																								0.115525	0.0117483	0	0	0	0	0.0963372	0	0	0	0	0
17.6518	1455.34		(+-)-Z-Furanoid linalool oxide	2-[(2R,5R)-5-ethenyl-5-methyloxolan-2-yl]propan-2-ol	5989-33-3	oxigenated monoterpene	Fungi										0	0	0.114752	0	0.0595955	0.0423749	0.196738	0.0400515	0.0685296	0.116288	0.222182	0.0375555	0.104298	0.257386	0.0884646	0.453087	0	0.250286	0.662929	1.02278	0	0	0	0.0967966	0.315022
17.8186	1465.33	1452	Z-(+)-limonen oxide	1-methyl-4-prop-1-en-2-yl-7-oxabicyclo[4.1.0]heptane	7299-40-3	oxigenated monoterpene																								0.129749	0.0445377	0.0791366	0	0	0	0.077602	0	0	0	0	0
17.9739	1474.62	1463;1467	4-thujanol	(1R,2R,5S)-2-methyl-5-propan-2-ylbicyclo[3.1.0]hexan-2-ol	17699-16-0	oxigenated monoterpene	Host/Fungi	0.0819809	0.0489385	0	0.207018	0.05576	0	0.0456583	0	0.0392075	1.92371	0.149374	0.0231022	0.0378744	0	0.0103743	0	0.68131	0.0391586	0.0367659	0	0.0205314	0.0157782	5.77449	0.263414	0.115438	0.114234	0.114845	0.165416	0.181746	0.0771691	0.080055	0.0248558	0.040206	0.214582
18.081	1481.03	1458; 1461	octyl acetate	octyl acetate	112-14-1	acid	Fungi	0.0697111	0	0.0803238	0.0819552	0.0812083	0.0810299	0.0800762	0.0888174	0.0773128	0.0975917	0.087016	0	0.0840252	0.0811056	0.0754678	0.0456929	0.110718	0.0807907	0.0799466	0.0368889	0.0798574	0.0778829	0.0648	0.089283	0.0437104	0.0868816	0.0867949	0.0271315	0.0591294	0.0954176	0.0957055	0.0720888	0.0771301	0.0921863
18.1404	1484.59		1-methoxy-1,3-cyclohexadiene	1-methoxycyclohexa-1,3-diene	2161-90-2	ester											0.154275	0.023992	0	0	0	0	0.129575	0.0441107	0	0	0	0.0160686	0	0.432722	0.00880946	0.0667812	0	0	0	0.0848671	0	0	0	0	0
18.2578	1491.61		alpha-longipenene	2,6,6,9-tetramethyltricyclo[5.4.0.02,8]undec-9-ene	5989-08-02	sesquiterpene hydrocarbon		0.0721716	0.0216024	0.0497441	0.0596906	0.129057	0.432128	0.0404772	0.0630748	0.0879067	0.660665	0.0587574	0	0.0449171	0.0350848	0.0362004	0.154879	0.402934	0.0508136	0.148688	0.107578	0.0624779	0.0744489	9.89644	0.802269	2.02062	0.709295	0.649645	1.28617	3.43021	0.608094	0.605491	0.132943	0.18498	0.839741
18.4557	1503.66	1491; 1492/1492;1499	alpha-copaene		17699-14-8	sesquiterpene hydrocarbon		0	0	0	0	0.0708238	0.159059	0	0	0.0308143	0.0819872	0	0	0	0	0	0	0.464579	0	0.104707	0.0941711	0.0528625	0.0673575	1.89062	0.0969404	0.449136	0.150386	0.264702	0.293932	0.345325	0.0684289	0.0578893	0.0134703	0.0235781	0.0753272
18.4983	1506.36		cyclosativene	1,2-dimethyl-8-propan-2-yltetracyclo[4.4.0.02,4.03,7]decane	22469-52-9	sesquiterpene hydrocarbon											0.308929	0	0	0	0	0	0.206216	0.233992	0.0448165	0.0805469	0	0	0	3.72784	0.300247	0.875246	0.261176	0.0737192	0.152198	0.167226	0	0	0	0	0
18.5192	1507.68	1500;1502	decanal	decanal	112-31-2	aldehyde		0.23721	0.107504	0.201651	0.155062	0.154767	0.11675	0.135601	0.177305	0.170139	0.156644	0.164693	0.126621	0.0633359	0.157421	0.114756	0.0595442	0	0.142378	0	0.207749	0.204352	0.135168	0	0	0	0	0.227742	0.0842099	0.180573	0.218546	0.213897	0.0952595	0.0936823	0.280688
18.6138	1513.68	1491; 1492	α-copaene	(1S,6S,7S,8S)-1,3-dimethyl-8-propan-2-yltricyclo[4.4.0.02,7]dec-3-ene	3856-25-5	sesquiterpene hydrocarbon		0	0	0	0	0.0878985	0.251069	0.0310889	0	0.070913	0.692392	0.043531	0	0.0248615	0.0157304	0.0257794	0.346109	0.289238	0.0377327	0.0582336	0.092075	0.0514518	0.0623831	1.2449	0.0591638	0.189118	0.0225854	0.117017	0.158197	0.474721	0.105094	0.110494	0.0214482	0.0424632	0.166532
18.643	1515.53		isoledene	1,1,4,7-tetramethyl-1a,2,3,4,5,6,7,7b-octahydrocyclopropa[e]azulene		sesquiterpene hydrocarbon																								6.47438	0	0	0	0	0.353494	1.66032	0	0	0	0	0
18.8604	1529.3		unknown			sesquiterpene hydrocarbon		0.0770597	0.0323973	0.0283534	0.0874971	0.0709808	0.0924779	0	0	0.0120556	0.809831	0.0754876	0.0234992	0.061138	0.0438804	0.0329332	0.360634	0.0282788	0	0.0467043	0	0	0.0241825	2.03313	0.882909	2.34433	0.976747	0.11667	1.34132	4.4193	0.0608873	0.065448	0	0	0.133685
19.0677	1542.44		unknown					0	0	0	0	0	0.0284497	0	0	0.00799497	1.25013	0	0	0	0	0	0.303353	0.0953385	0	0	0	0	0	0.313788	0	0.0423649	0	0.0706818	6.62689	0.0768241	0.0962774	0.108219	0.0208711	0.0364691	0.158544
19.1156	1545.47	1510; 1519; 1526	camphor	1,7,7-trimethylbicyclo[2.2.1]heptan-2-one	76-22-2	oxigenated monoterpene	Host/Fungi	0	0	0.0461926	0	0.189106	0.197871	0.0586223	0.0334969	0.0898448	0.147243	0.952731	1.42532	0.668912	0.813996	0.828935	1.39599	0.555763	0.415356	0.850255	2.16224	0.978626	0.649594	5.39246	2.32668	12.692	3.59319	11.086	9.0382	10.8451	0.441176	0.469291	2.38444	5.14206	13.0718
20.0126	1602.44	1592;1594	bornyl acetate		76-49-3	oxigenated monoterpene	Host	0	0	0	0	0	0	0	0	0	0.795063	0.611588	0	0	0	0	0	0.879747	0.097473	0.0249438	0.133729	0.0508861	0
19.2478	1553.86		sativene	(1S,2R,3R,6R,8R)-6-methyl-7-methylidene-3-propan-2-yltricyclo[4.4.0.02,8]decane	3650-28-0	sesquiterpene hydrocarbon											0.127843	0	0	0	0	0	0.0734094	0.0579909	0	0.0301187	0	0.0192427	0.0236831	1.76454	0.160752	0.443884	0.141999	0.0831891	0.287198	0.882993	0	0	0	0	0.0516405
19.3792	1562.18	1561;1564	1-octanol	octan-1-ol	111-87-5	alcohol											0.285532	0.0297594	0	0	0	0	0.077405	0.0991098	0	0	0.0579298	0.0130322	0	0	0.174157	0.0715157	0	0	0.080455	0.0752309	0.0595604	0	0	0	0
19.5934	1575.75	1548	pinocamphone	(1R,2S,5R)-2,6,6-trimethylbicyclo[3.1.1]heptan-3-one	547-60-4	oxigenated monoterpene	Fungi										0	0	0.223628	0.259173	0.398779	0.372748	0.799628	2.12978	0.463711	0.855531	1.39065	0.741739	0.576235	2.53103	1.12279	3.10533	1.90862	4.2954	0	4.53208	0	0	0.280152	0.73802	2.83701
19.73	1584.41		trans-a-bergamotene		13474-59-4												0.249588	0.243909	0.0355862	0	0	0	0	0.0756365	0.021852	0	0	0	0	0.0930826	0	0	0	0	0	0	0	0	0	0	0
19.6046	1576.46		ioledene		547-60-4			0	0	0	0	0.326527	0.690014	0.167472	0.175242	0.297886														5.14514	0.10082	2.15925	0	0	0.590564	2.24025	0	0	0	0	0
19.6024	1576.32	1566	cis-isopinocamphone	(1S,2S,5R)-2,6,6-trimethylbicyclo[3.1.1]heptan-3-one	15358-88-0	oxigenated monoterpene	Host/Fungi																							0	0	0	0	1.9224	8.67591	0.810736	0.123437	0	0	0	0
19.85	1592.02		4-isopropyl cyclohexanone	4-propan-2-ylcyclohexan-1-one	5432-85-9	ketone											0	0	0.0209875	0	0	0	0	0	0.022393	0	0.0615062	0.0186644	0.0103596	0	0.0524742	0.530744	0.0225297	0.258487	0.557184	0.675676	0	0	0	0	0
19.9434	1597.94		pinocarvone	6,6-dimethyl-2-methylidenebicyclo[3.1.1]heptan-3-one	30460-92-5	oxigenated monoterpene	Beetle/Fungi	0.152285	0	0	0.0974436	0	0	0	0	0	0.400678	0.205372	0.0931782	0.132491	0.0470657	0.0427364	0.407118	0.220932	0.0505579	0.0705211	0.0529979	0	0	1.22778	0.458523	0.309133	0.78192	0.633954	0.971166	2.64629	0	0	0.119886	0	0
20.0055	1601.97	1583;1590	unknown	3,3,7-trimethyl-8-methylidenetricyclo[5.4.0.02,9]undecane	475-20-7	sesquiterpebe hydrocarbon		0.547556	0.434085	0.301826	1.08035	0.586835	1.71079	0.283841	0.0991876	0	5.93431	0.17122	0.266196	0.521073	0.292862	0.477986	2.36629	0.23981	0	0.672935	0.0958101	0	0	0.455845	0.103816	0	4.3133	0	0	0	0	0	0.0341288	0	0
19.8963	1594.95	1605	fenchol		1632-73-1		Fungi										0.174444	0	0	0	0	0	0.152065	0	0	0	0	0	0.153926
20.0092	1602.22	1582;1599;1601	alpha-cedrene	(1S,2R,5S,7S)-2,6,6,8-tetramethyltricyclo[5.3.1.01,5]undec-8-ene	469-61-4	sesquiterpene hydrocarbon																								32.591	0	0	0.853724	0.354596	1.12804	1.25711	0.275261	0.923218	0.23098	0	0
20.0209	1603		unknown		475-20-7																									15.2448	7.4261	16.9841	0	2.13127	7.10402	19.9981	0.949221	0	0	0.287216	1.48052
20.117	1609.43	1590; 1595	beta-elemene	(1S,2S,4R)-1-ethenyl-1-methyl-2,4-bis(prop-1-en-2-yl)cyclohexane	515-13-9	sesquiterpene hydrocarbon											0.42934	0	0	0	0	0	0.11143	0.0311183	0	0	0	0	0	0.205435	0	0	0	0	0	0	0	0	0	0	0
20.144	1611.23		β-pinone		24903-95-5	ketone	Host/Fungi?	0	0.0483901	0	0.0833475	0	0	0	0.0183442	0	0.0599046	0.208855	0.112994	0.0852324	0.0526203	0.106874	0.383298	0.141244	0.105546	0.0836441	0.0812891	0.0531336	0	0.539839	0.182175	0.429866	0.223683	0.243391	0.753929	1.41924	0	0	0	0	0
20.0397	1604.26		benzene, 2-methoxy-4-methyl-1-(1-methyl ethyl)	2-methoxy-4-methyl-1-propan-2-ylbenzene	1076-56-8	aromatic monoterpene ether											0.089558	0.0467009	0	0	0	0	0	0.310843	0.031021	0	0.0907526	0	0.247428
20.2656	1619.36	1602; 1612	terpinen-4-ol	(1S)-4-methyl-1-propan-2-ylcyclohex-3-en-1-ol	562-74-3	oxigenated monoterpene	Fungi	0	0	0	0.0875397	0.265425	0.339474	0.0557259	0.0288996	0.116541	0.954436	0.17029	0.0905527	0.0930404	0.0160586	0.0240173	0.804756	0.35812	0.19061	0.318911	0.693108	0.121879	0.308257	6.84125	0.681386	3.43111	0.322756	0.833977	1.24628	3.50808	0.25092	0.229403	0.513448	0.795912	0.952057
20.4249	1630.01	1604;1614	β-caryophyllene	(1R,4E,9S)-4,11,11-trimethyl-8-methylidenebicyclo[7.2.0]undec-4-ene	87-44-5	sesquiterpene hydrocarbon	Host/Fungi	0	0	0	0	0	0.0692678	0	0	0.0199627	12.4747	0.117247	0	0.0933418	0	0.0265051	1.2099	0.159428	0	0.204206	0	0.187883	0.0660246	16.5392	0.634222	0.741049	0.555968	0.695908	0.700508	2.2198	0.102458	0.0964089	0	0	0
20.4818	1633.81	1627	trans-dihydrocarvone	2-methyl-5-prop-1-en-2-ylcyclohexan-1-one	1478602	oxigenated monoterpene																								0.50958	0	0.122591	0.0264633	0	0.157112	0.288662	0	0	0	0	0.113419
20.648	1644.92		Cis-p-2-menthen-1-ol	(1R,4S)-4-tert-butylcyclohex-2-en-1-ol	29803-82-5	oxigenated monoterpene																								0.645359	0	0	0	0.214515	0.437859	0.0860314	0	0	0	0	0
20.8612	1659.17	1626;1627	myrtenal	6,6-dimethylbicyclo[3.1.1]hept-2-ene-2-carbaldehyde	564-94-3	oxigenated monoterpene	Host/Fungi	0.107116	0	0	0	0	0	0	0	0.0262972	0.192098	0.158878	0.0912034	0.0479715	0.0307604	0.0202531	0.198164	0.197062	0.0357893	0.0790083	0.0425753	0	0.0260427	0.421207	0.284697	1.04451	0.206278	0.220715	0.582418	1.68825	0.202811	0	0	0.118355	0.41632
20.888	1660.96	1771; 1773	beta-sesquiphellandrene	3-(6-methylhept-5-en-2-yl)-6-methylidenecyclohexene	20307-83-9	sesquiterpene hydrocarbon		0	0	0	0	0	0	0	0	0														0.635232	0	0	0	0	0	0	0	0	0	0	0
21.0714	1673.22		(-)-cis-verbenol		18881-04-4		Beetle	0	0	0	0	0	0	0	0	0	1.32358	0	0.00096244	0	0	0	0	0.228566	0.0230149	0.000559288	0	0	0	0.250194	0.000226644	0	0	0	0	0	0	0	0	0	0
21.048	1671.66	1674	cis-β-farnesene	(6E)-7,11-dimethyl-3-methylidenedodeca-1,6,10-triene	18794-84-8	sesquiterpene hydrocarbon	Host/Fungi	0	0	0	0	0	0.0296233	0	0	0	0	0	0	0	0	0	0.0778919	0	0	0.0474335	0	0	0	3.81372	0.296652	0.487374	0.104219	0	0	1.09736	0.100809	0.121076	0	0	0.0583011
21.1524	1678.63		trans-pinocarveol	(1S,3R,5S)-6,6-dimethyl-2-methylidenebicyclo[3.1.1]heptan-3-ol	547-61-5	oxigenated monoterpene	Fungi	0	0	0	0	0	0	0	0	0.024083	0.246916	0.0457506	0.0275995	0.0514097	0.0250436	0.0152716	0.260058	0.0816982	0.0269783	0.061738	0.0460419	0.0130103	0.0507634	2.0751	0.323913	1.05681	0.40302	0.227662	0.546376	2.49341	0	0	0	0	0
21.244	1684.76		ipsdienol	2-methyl-6-methylideneocta-2,7-dien-4-ol	35628-00-3	oxigenated monoterpene	Beetle										0.0571929	0	0	0	0	0	0	0	0	0	0	0	0	0.790013	0	0.322884	0	0	0	0	0	0	0	0	0
21.2897	1687.81	1655;1679	4-allylanisole	1-methoxy-4-prop-2-enylbenzene	140-67-0	aromatic ether	Host/Fungi	0	0	0	0	0.084226	0.460261	0.0586786	0.0693274	0.0641256	1.45676	1.48533	0.113043	0.0496702	0.0454117	0.0558674	0.200172	0.694282	0.0932757	0.132931	0.101201	0.0354604	0.0835887	1.64763	0.528495	0.252089	0.122197	0.0862967	0.132513	0.284755	0.710568	0.713809	0.178702	0.115464	0.199074
21.4437	1698.11	1671;1679	(+)-trans-verbenol	(1R,2S,5R)-4,6,6-trimethylbicyclo[3.1.1]hept-3-en-2-ol	1820-09-3	oxigenated monoterpene	Beetle/Fungi	0	0	0	0	0	0	0	0	0	1.16441	0.0623069	0.00183893	0.0440835	0	0	0.147935	0.203669	0.0188065	0.00124092	0.0182472	0	0	8.17821	0.232693	0.417607	0.171586	0.0891647	0.118124	0.807389	0	0.11969	0.0230602	0.292888	0.0609362
21.4817	1700.68	1600;1612	α-caryophyllene	(1Z,4Z,8Z)-2,6,6,9-tetramethylcycloundeca-1,4,8-triene	6753-98-6	sesquiterpene hydrocarbon	Host										1.84049	0	0	0	0	0	0	0.0771262	0	0.0690018	0	0	0	3.05691	0.122787	0	0.0491641	0.166762	0.0291187	0.609882	0	0	0	0	0
21.539	1704.69	1679	4-isopropyl-2-cyclohexenol		500-02-7	ketone		0.0564253	0.043976	0	0.0815965	0.12687	0.137749	0.0346404	0.0485356	0.0596227	0.606742	0.175757	0.0673425	0	0	0	0	0.180027	0.118744	0.0347571	0.0643304	0.0152134	0	3.08125	0.0631184	0.551359	0	0.261673	0.3553	0.704584	0	0	0	0	0
21.6411	1711.83	1695;1698	α-terpineol	2-(4-methylcyclohex-3-en-1-yl)propan-2-ol	98-55-5	oxigenated monoterpene	Fungi	0.0868726	0.0576666	0	0.297548	0.468245	0.567157	0.242559	0.0639985	0.266962	3.40473	0.166527	0.0752755	0.136172	0.0414061	0.0791488	1.7015	0.645526	0.232702	0.19892	0.27496	0.0812366	0.716001	12.4211	1.29978	6.00501	0.291985	1.25649	1.49271	6.42704	0.42137	0.50006	0.0813046	0.292888	0.263339
21.7244	1717.66		unknown																											11.6584	1.17706	0	0.231909	0	0.575317	3.61182	0.322656	0	0	0	0
21.7905	1722.29	1701;1704	borneol	(1R,4R)-1,7,7-trimethylbicyclo[2.2.1]heptan-2-ol	464-45-9	oxigenated monoterpene	Fungi	0	0	0	0	0.0472896	0.0574027	0	0	0.0597271	0.417993	0.143709	0.0628895	0.0852747	0.03434	0.0203046	0.169029	0.134311	0.0540845	0.0758508	0.0437355	0.0409477	0.0972888	1.08406	0.420334	1.27851	0.243548	0.199483	0.437493	1.39824	0.18524	0.169284	0.238329	0.0819071	0.136603
21.9478	1733.3		3-ethyl benzaldehyde	3-ethylbenzaldehyde		aromatic aldehyde		0.203377	0.0359331	0	0.0967188	0	0	0	0	0	0	0.0606355	0.0918996	0.0610121	0.045426	0.105374	0.183546	0.048442	0	0	0	0.0229963	0.0446684	0	0	0	0	0.124666	0	0	0	0	0	0	0
22.0439	1740.02		unknown		13744-15-5	sesquiterpene hydrocarbon											5.59198	0.0331355	0	0	0	0	0	2.13359	0	0.0724151	0	0	0.0329224	0.324419	0	0	0	0	0	0.0290426	0.62071	0	0.0563504	0.0658566	0.19696
22.0935	1743.49	1724; 1730	verbenone	(1S,5S)-4,6,6-trimethylbicyclo[3.1.1]hept-3-en-2-one	80-57-9	oxigenated monoterpene	Beetle/Fungi	0	0	0	0	0	0.541123	0.121172	0	0	0.254576	0.0720441	0.0974061	0.0639514	0.0479092	0.0666441	0.304128	0.159375	0.0510941	0.0783925	0.120146	0.0566435	0.0793823	0.965367	0.18678	0.66574	0.150083	0.284095	0.858082	1.3967	0	0	0.0460293	0.115411	0.634651
22.1636	1748.39		a-muurolene	4,7-dimethyl-1-propan-2-yl-1,2,4a,5,6,8a-hexahydronaphthalene	31983-22-9	sesquiterpene hydrocarbon		0	0	0	0	0	0.691439	0	0	0.0294542	0.830065	0	0.0259935	0.032239	0.0323348	0.0258254	0.553857	0.255227	0	0.0955428	0.0621883	0.0366856	0.0636824	0.792768	0.167336	0	0.0567232	0.129619	0.174358	0.950553	0.170147	0	0	0.0414371	0.168676
22.2403	1753.77		beta-sabinene		17066-67-0	sesquiterpene hydrocarbon											0.499729	0	0	0	0	0	0	0.16107	0	0	0	0	0	0.196827	0	0	0	0.0438886	0.106319	0.0676405	0	0	0	0	0
22.2727	1756.03	1728;1732	alpha-selinene	(3R,4aR,8aR)-5,8a-dimethyl-3-prop-1-en-2-yl-2,3,4,4a,7,8-hexahydro-1H-naphthalene	473-13-2	sesquiterpene hydrocarbon																								0.485539	0	0	0	0.0148713	0.0464757	0.0412285	0	0	0	0	0
22.1697	1748.82		Z-gamma-bisabolene	(4Z)-1-methyl-4-(6-methylhept-5-en-2-ylidene)cyclohexene	13062-00-5	sesquiterpene hydrocarbon		0	0	0	0	0	0	0	0	0														0.635599	0	0.330439	0.0306326	0	0	0	0	0.154371	0.0356047	0	0
22.276	1756.26	1744	unknown	1-methyl-4-[(2R)-6-methylhept-5-en-2-yl]cyclohexa-1,4-diene	28976-67-2	sesquiterpene hydrocarbon											0	0	0	0	0	0	0	0	0	0.0906835	0	0	0	0.567286	0	0.0735117	0	0	0	0	0.160234	0.166164	0	0.0365781	0.28556
22.4113	1765.73		alpha-cubebene		17699-14-8																									0.629385	0	0.0500045	0	0	0	0	0	0.300106	0	0	0
22.3373	1760.56	1730	piperitone	3-methyl-6-propan-2-ylcyclohex-2-en-1-one	89-81-6	oxigenated monoterpene																								0.384204	0	0.0871417	0	0.0342772	0	0.0647567	0	0	0	0	0
22.7365	1788.49	1728	delta-cadinene	(1R,8aR)-4,7-dimethyl-1-propan-2-yl-1,2,3,5,6,8a-hexahydronaphthalene	483-76-1	sesquiterpene hydrocarbon		0	0	0	0	0	0.951108	0.137869	0	0.0518154	2.24111	0.140508	0.0283228	0.156731	0.0498004	0.0442884	1.07847	0.367198	0.0396223	0.302264	0.095849	0.0570415	0.0950315	4.05808	0.206997	0.566594	0.136817	0.140388	0.208997	1.00779	0.319063	0	0.0788553	0.0833291	0.330955
22.7493	1789.39	1726; 1770;1773	germacrene D		23986-74-5/644-30-4	sesquiterpene hydrocarbon																								4.46333	0.269896	0.822605	0.118609	0.262713	0.4434	1.68261	0.460967	0.464825	0.107995	0.0691724	0.308519
23.676	1856.99		ethylacetophenone	1-(3-ethylphenyl)ethanone	22699-70-3	oxigenated monoterpene/benzene rimg		0.520733	0	0	0.259746	0.0506924	0.104977	0.0383458	0.0904641	0.102983	0.197481	0	0.192841	0.109001	0.0515813	0.188302	0.29158	0.132662	0.0844744	0.0455878	0	0.07085	0.0670173	0	0	0	0.0844247	0.0487652	0.064677	0	0	0	0.0869979	0.0188313	0.108885
23.0744	1812.75		myrtenol	(6,6-dimethyl-2-bicyclo[3.1.1]hept-2-enyl)methanol	515-00-4	oxigenated monoterpene	Beetle/Fungi	0.0765167	0	0	0.042546	0	0	0	0	0	0.40176	0.0317822	0.05257	0.0498173	0	0.0293236	0.175994	0.150019	0.022266	0	0	0.0125966	0	0.725055	0.200855	0.695226	0.181527	0.177347	0.244435	1.45492	0	0	0	0.0148655	0.0463368
23.6798	1857.26	1855;1863;1832;1836	cis/trans carveol		1197-06-4/1197-07-5	oxigenated monoterpene	Fungi																							0.487563	0.112689	0.169661	0	0.220108	0.0371526	0.726565	0.214798	0	0	0.0653194	0.249362
24.1231	1889.86	1867	ethanone, 1-(4-ethylphenyl)	1-(4-ethylphenyl)ethanone	937-30-4	aromatic ketone		0.377956	0.0943004	0.0522831	0.178258	0.0472114	0.0416695	0.0653243	0.011849	0.0854602	0.0578431	0.222328	0.318819	0.123434	0.0647152	0.277916	0.460774	0.160254	0.131166	0.0572659	0	0.0935456	0.108682	0.203509	0	0.374051	0.255641	0.498357	0.233992	0.042962	0.342231	0.302519	0.125412	0.0319391	0.134322
23.8775	1871.8		geranyl acetone		689-67-8	ketone	Non-host/Fungi										0.171742	0	0	0	0	0	0	0	0	0	0	0.0573429	0.0457042
24.187	1894.56		trans-cinnamyl alcohol	(Z)-3-phenylprop-2-en-1-ol	4510-34-3	aromatic hydrocarbon	Fungi										0.0910479	0	0	0	0	0	0	0	0	0	0	0	0	0.15525	0	0	0	0	0	0	0	0	0	0	0
24.704	1934.1	1919;1923	2-phenylethanol	2-phenylethanol	22258	aromatic hydrocarbon	Fungi																							0.153932	0	0	0	0	0	0	0	0	0	0	0
24.843	1944.8	2022;2033	methyl eugenol	1,2-dimethoxy-4-prop-2-enylbenzene	93-15-2	aromatic hydrocarbon	Host/Fungi										0	0	0	0	0	0	0	0	0	0.0299767	0	0	0	0.23326	0	0	0	0	0	0	0.0688079	0.0922331	0	0	0
25.945	?	2005	caryophyllene oxide	(1R,4R,6R,10S)-4,12,12-trimethyl-9-methylidene-5-oxatricyclo[8.2.0.04,6]dodecane	1139-30-6	oxigenated sesquiterpene	Fungi*										0.504503	0	0	0	0	0	0	0	0	0	0	0	0	0.71907	0	0	0	0.0879773	0.0204741	0.346437	0	0	0	0	0
